# Supplementary material for: Variability among Cucurbitaceae species (melon, cucumber and watermelon) in a genomic region containing a cluster of NBS-LRR genes
Source: BMC Genomics. 2017 Feb 8;18:138. doi: 10.1186/s12864-017-3529-5 (PMC5299730; doi:10.1186/s12864-017-3529-5)
Supplement: Additional file 2: File S3. — Detailed list of PAV polymorphisms in cucumber chromosome 5 cluster of NBS-LRR genes. Orange boxes indicate PAV polymorphisms. (XLS 45 kb) [file 12864_2017_3529_MOESM2_ESM.xls]

## Sheet: Sheet1
Individual code		Group	PI CGN#	Name	Botanical variety	Origin	Raw reads	Read length	Raw Bases (bp)	Coverage	Mean depth
CG0001	SRR543203	Indian (Indian_1)	Ames 28156	LJ 90430	C.s. var. hardwickii	India	62119924	90	5590793160	0.911	17.8
CG0002	SRR543204	Indian (Indian_1)	PI 183967	11621	C.s. var. hardwickii	Meghalaya, India	134628034	44/75	7678915496	0.953	20.9
CG0003	SRR543205	Indian (Indian_2)	PI 215589	13598	C.s. var. hardwickii	Uttar Pradesh, India	68506074	90	6165546660	0.939	18.7
CG0004	SRR543206	Indian (Indian_1)	PI 462369	VIR 3147	C.s. var. hardwickii	India	61392710	90	5525343900	0.93	12.7
CG0005	SRR543207	Indian (Indian_1)	PI 504564	VIR 3147	C.s. var. hardwickii	India	68950084	90	6205507560	0.955	20.8
CG0010	SRR543208	Indian (Indian_2)	-	Hw 1	C.s. var. hardwickii	India	64122668	90	5771040120	0.94	18
CG0011	SRR543209	Indian (Indian_2)	-	Hw 2	C.s. var. hardwickii	India	59481202	90	5353308180	0.93	15.5
CG0013	SRR543210	Indian (Indian_2)	-	Hw 3	C.s. var. hardwickii	India	62816568	90	5653491120	0.94	16.3
CG0014	SRR543211	Indian (Indian_2)	-	Hw 4	C.s. var. hardwickii	India	71060532	90	6395447880	0.93	15.6
CG0015	SRR543212	Indian (Indian_2)	-	Hw 5	C.s. var. hardwickii	India	71480132	90	6433211880	0.93	10.1
CG0016	SRR543213	Indian (Indian_2)	CUS 233	CUS 233	C.s. var. hardwickii	India	71260108	90	6413409720	0.93	18.3
CG0017	SRR543214	Indian (Indian_1)	CUS 155	CUS 155	C.s. var. hardwickii	India	57358856	90	5162297040	0.93	15.8
CG0020	SRR543215	Indian (Indian_1)	PI 214155	13488	C.s. var. hardwickii	Karnataka, India	61331882	90	5519869380	0.9	15.6
CG1031	SRR543216	East Asian	V05A0674	Bei Jing Xiao Ci	C.s. var. sativus	Beijing, China	67066858	90	6036017220	0.982	20.6
CG1043	SRR543217	East Asian	V05A1180	CM8537-1-2-1-1-0-1-1-1	C.s. var. sativus	Jilin, China	47065216	90	4235869440	0.941	14
CG1071	SRR543218	East Asian	V05A0334	Fu Song Ye San	C.s. var. sativus	Jilin, China	68279930	90	6145193700	0.979	19.8
CG1077	SRR543219	East Asian	V05A0339	Qing Pi Ba Cha	C.s. var. sativus	Jilin, China	73701832	90	6633164880	0.98	20.6
CG1083	SRR543220	East Asian	V05A0348	Da Qing 7314-2-6-1-1	C.s. var. sativus	Jilin, China	63536492	90	5718284280	0.977	19.2
CG1149	SRR543221	East Asian	V05A1333	Liao Tong Mi Ci	C.s. var. sativus	Neimengu, China	52315310	90	4708377900	0.976	13.9
CG1247	SRR543222	East Asian	V05A0650	Huang Tie Wu Ci Gua	C.s. var. sativus	Shanxi, China	64635266	90	5817173940	0.985	19.7
CG1292	SRR543223	East Asian	V05A0920	He Cha Huang Gua	C.s. var. sativus	Hebei, China	68775822	90	6189823980	0.982	20.5
CG1322	SRR543224	East Asian	V05A1115	Qian Qi Li Huang Gua	C.s. var. sativus	Hebei, China	72923666	90	6563129940	0.985	21.2
CG1373	SRR543225	East Asian	V05A0985	Ye San Bai	C.s. var. sativus	Hebei, China	67938304	90	6114447360	0.984	17.7
CG1541	SRR543226	East Asian	V05A0428	Liao Yang Ye San	C.s. var. sativus	Liaoning, China	68766838	90	6189015420	0.981	20.2
CG1601	SRR543227	East Asian	-	Xin Tai Mi Ci	C.s. var. sativus	Shandong, China	89350512	44/100	6731422528	0.976	25.1
CG1602	SRR543228	East Asian	-	228	C.s. var. sativus	Northern China	85318128	44/100	6553997632	0.97	25
CG1697	SRR543229	East Asian	V05A0546	Jia Huang Gua	C.s. var. sativus	Shandong, China	72014900	90	6481341000	0.983	21.2
CG1778	SRR543230	East Asian	V05A0522	Huang Gua	C.s. var. sativus	-	70182906	90	6316461540	0.982	20.8
CG1811	SRR543231	East Asian	V05A0552	Qing Dao Qiu Ye Er San	C.s. var. sativus	Shandong, China	66412428	90	5977118520	0.983	19.1
CG1876	SRR543232	East Asian	CGN20243	Cus124/71	C.s. var. sativus	China	49979396	90	4498145640	0.946	15.2
CG3007	SRR543233	East Asian	CGN19829	Kaga Fushinari	C.s. var. sativus	Japan	50706732	90	4563605880	0.951	14.4
CG3010	SRR543234	East Asian	CGN20853	Sagami Hanpaku Fushinari Kyuri	C.s. var. sativus	Japan	64618856	90	5815697040	0.961	18.8
CG3011	SRR543235	East Asian	CGN20854	Aonaga Suyo Kyuri	C.s. var. sativus	Japan	61830348	90	5564731320	0.964	18.3
CG3076	SRR543236	East Asian	PI 504563	Tsuda	C.s. var. sativus	Japan	66729054	90	6005614860	0.96	20.4
CG3079	SRR543237	East Asian	PI 532523	Sakata Natsusango	C.s. var. sativus	Japan	60238128	90	5421431520	0.963	18.2
CG3085	SRR543238	East Asian	PI 227210	Honshu Aibai	C.s. var. sativus	Honshu, Japan	59875878	90	5388829020	0.977	15.8
CG3087	SRR543239	East Asian	PI 267942	Sekino No. 2 (Ochiai No.2)	C.s. var. sativus	Osaka, Japan	64633206	90	5816988540	0.978	20.3
CG3127	SRR543240	East Asian	CGN19828	-	C.s. var. sativus	Japan	65649578	90	5908462020	0.956	19.5
CG3143	SRR816009	East Asian	-	185	C.s. var. sativus	Japan	89008400	44/100	6716369600	0.98	26.1
CG4041	SRR543242	East Asian	V05A0034	Da Ci Huang Gua	C.s. var. sativus	Sichuan, China	54736364	90	4926272760	0.981	17.4
CG4081	SRR543243	East Asian	V05A1427	Qiu Huang Gua	C.s. var. sativus	Guangdong, China	57790756	90	5201168040	0.984	16.6
CG4182	SRR543244	East Asian	V05A0291	Leng Lu Huang Gua	C.s. var. sativus	Hunan, China	60166168	90	5414955120	0.985	17.7
CG4210	SRR543245	East Asian	-	71 Hao Huang Gua	C.s. var. sativus	Chongqing, China	65899884	90	5930989560	0.981	19.6
CG4353	SRR543246	East Asian	-	Bai Ye San	C.s. var. sativus	Southern China	88746990	44/100	6704867560	0.981	26.1
CG4354	SRR543247	East Asian	-	Ji Zao	C.s. var. sativus	Jilin, China	87381844	44/100	6644801136	0.941	25.7
CG4357	SRR543248	East Asian	-	Si Chuan Bai Gua	C.s. var. sativus	Sichuan, China	85582494	44/100	6565629736	0.965	25.5
CG4358	SRR543249	East Asian	-	K2148	C.s. var. sativus	Southern China	86841672	44/100	6621033568	0.979	25.1
CG4359	SRR543250	East Asian	-	01 Yin 16	C.s. var. sativus	-	83311646	44/100	6465712424	0.944	23.5
CG4360	SRR543251	East Asian	-	2004348	C.s. var. sativus	Northern China	86814976	44/100	6619858944	0.941	26
CG5031	SRR543252	Eurasian	CGN20266	Hok	C.s. var. sativus	Netherlands	57109670	90	5139870300	0.946	16.8
CG5071	SRR543253	Eurasian	-	151G	C.s. var. sativus	Europe	88005732	44/100	6672252208	0.954	26.5
CG5232	SRR543254	Eurasian	PI 288995	Nemet Kigyo	C.s. var. sativus	Hungary	58468534	90	5262168060	0.967	17.7
CG5234	SRR543255	Eurasian	PI 326594	Kecskemeti Hamvas	C.s. var. sativus	Hungary	66276006	90	5964840540	0.965	18.6
CG5278	SRR543256	Eurasian	CGN19677	M 5	C.s. var. sativus	Netherlands	60558014	90	5450221260	0.946	18.7
CG5326	SRR543257	Eurasian	CGN20512	752	C.s. var. sativus	Netherlands	59902616	90	5391235440	0.927	12.8
CG5420	SRR543258	Eurasian	CGN20515	Gy 3 (S4)	C.s. var. sativus	Poland	59398748	90	5345887320	0.919	12.7
CG5479	SRR543259	Eurasian	CGN23617	Muromskij	C.s. var. sativus	Russian Federation	41509592	90	3735863280	0.964	29.6
CG5483	SRR543260	Eurasian	PI 263047	Altaisky Ranny (Altaiski Rannii 166)	C.s. var. sativus	Altay, Russian Federation	74094014	90	6668461260	0.971	22.1
CG5539	SRR543261	Eurasian	PI 512596	A-C-3	C.s. var. sativus	Teruel, Spain	60990684	90	5489161560	0.939	18.5
CG5670	SRR543262	Eurasian	PI 338236	Ames 1208	C.s. var. sativus	Kayseri, Turkey	73081234	90	6577311060	0.968	20.6
CG5756	SRR543263	Eurasian	CGN21670	Klinsky Mestnyj	C.s. var. sativus	Union of Soviet Soc. Rep.	63619124	90	5725721160	0.968	19.6
CG5786	SRR543264	Eurasian	-	65G	C.s. var. sativus	Europe	85243858	44/100	6550729752	0.844	24.3
CG5790	SRR543265	Eurasian	-	G8	C.s. var. sativus	-	55394780	90	4985530200	0.928	13.3
CG5797	SRR543266	Eurasian	PI 172843	8181	C.s. var. sativus	Mardin, Turkey	45463382	90	4091704380	0.961	12.3
CG5801	SRR543267	East Asian	V05A0726	Jin Yan Er Hao	C.s. var. sativus	Tianjin, China	47224248	90	4250182320	0.978	14.6
CG6508	SRR543268	Eurasian	Ames 21698	Puerta-Rico #6	C.s. var. sativus	Puerto Rico	67208254	90	6048742860	0.97	20.4
CG6542	SRR543269	Eurasian	CGN19579	1972 B-2	C.s. var. sativus	United States	59169002	90	5325210180	0.947	17
CG6562	SRR543270	Eurasian	CGN19655	SC 53-B (6)	C.s. var. sativus	United States	47321444	90	4258929960	0.946	13.4
CG6578	SRR543271	Eurasian	CGN19844	2163	C.s. var. sativus	United States	53077122	90	4776940980	0.929	14.4
CG6586	SRR543272	Eurasian	PI 234517/CGN20898	SC 50	C.s. var. sativus	United States	59382996	90	5344469640	0.948	16
CG6600	SRR543273	Eurasian	CGN21626	National Pickle	C.s. var. sativus	United States	51186608	90	4606794720	0.931	14
CG6601	SRR543274	Eurasian	CGN21627	Spartan Garden MSU-C7-63	C.s. var. sativus	United States	51898348	90	4670851320	0.951	14.4
CG6647	SRR543275	Eurasian	-	Marketmore76	C.s. var. sativus	United States	55122906	44/75	3007740322	0.967	28.8
CG6663	SRR543276	Eurasian	-	GY14	C.s. var. sativus	United States	37572308	44	1653181552	0.953	24.5
CG7017	SRR543277	Eurasian	PI 221440	Khiar; Badreng-i-Savareh	C.s. var. sativus	Paktia, Afghanistan	56316190	90	5068457100	0.961	17
CG7023	SRR543278	Eurasian	CGN21616	Rasht	C.s. var. sativus	Iran	55033430	90	4953008700	0.947	16.3
CG7086	SRR543279	Eurasian	CGN21684	WJR2930	C.s. var. sativus	Iraq	51232888	90	4610959920	0.953	15.5
CG7110	SRR543280	Eurasian	PI 181752	9748	C.s. var. sativus	Syria	63839464	90	5745551760	0.967	19
CG7702	SRR543281	Indian (Indian_2)	PI 482412	TGR 580	C.s. var. sativus	Zimbabwe	57222942	90	5150064780	0.952	17.5
CG7704	SRR543282	Eurasian	CGN21691	N2/81	C.s. var. sativus	Dem. Rep. of the Congo	49226246	90	4430362140	0.948	12.7
CG7744	SRR543283	Indian (Indian_2)	PI 500361	Inyangu	C.s. var. sativus	Central, Zambia	57834810	90	5205132900	0.92	13.9
CG7747	SRR543284	Indian (Indian_2)	PI 500359	ZM 1065	C.s. var. sativus	Central, Zambia	60813698	90	5473232820	0.936	14.9
CG7748	SRR543285	Indian (Indian_2)	PI 500365	Chibimbi	C.s. var. sativus	Copperbelt, Zambia	57852916	90	5206762440	0.954	20.2
CG8039	SRR543286	Indian (Indian_2)	CGN23002	JL-14 Dhillon	C.s. var. sativus	India	64825016	90	5834251440	0.93	18.4
CG8093	SRR543287	Indian (Indian_2)	PI 605988	USM 411	C.s. var. sativus	Rajasthan, India	49712314	90	4474108260	0.937	16.9
CG8094	SRR543288	Indian (Indian_2)	PI 605991	USM 414	C.s. var. sativus	Rajasthan, India	66356678	90	5972101020	0.935	17.3
CG8099	SRR543289	Indian (Indian_2)	PI 175120	10382	C.s. var. sativus	India	50926158	90	4583354220	0.97	15.1
CG8119	SRR543290	Indian (Indian_2)	PI 504570	Small Green	C.s. var. sativus	India	59014710	90	5311323900	0.971	18.2
CG8160	SRR543291	Indian (Indian_2)	PI 606033	Poona Kheera	C.s. var. sativus	Madhya Pradesh, India	48125966	90	4331336940	0.942	14.3
CG8163	SRR543292	Indian (Indian_2)	PI 606039	KSM 588	C.s. var. sativus	Madhya Pradesh, India	55548582	90	4999372380	0.95	16.4
CG8191	SRR543293	Indian (Indian_2)	PI 605943	USM 307	C.s. var. sativus	Rajasthan, India	62622710	90	5636043900	0.946	18.5
CG8198	SRR543294	Indian (Indian_2)	PI 605957	USM 321	C.s. var. sativus	Rajasthan, India	57861006	90	5207490540	0.923	16.6
CG8216	SRR543295	Indian (Indian_2)	PI 173892	9779	C.s. var. sativus	Uttar Pradesh, India	70766432	90	6368978880	0.963	20
CG8712	SRR543296	Indian (Indian_2)	CGN20890	Ketimun Tjarang/Putih	C.s. var. sativus	Indonesia	57208644	90	5148777960	0.946	16.6
CG8724	SRR543297	Indian (Indian_2)	CGN20517	Yellow 1	C.s. var. sativus	Sri Lanka	59491964	90	5354276760	0.948	16.6
CG8916	SRR543298	Indian (Indian_2)	PI 163213	8288	C.s. var. sativus	Punjab, Pakistan	60103198	90	5409287820	0.956	13.6
CG9142	SRR543299	Xishuangbanna	-	Ban Na Huang Gua 12	C.s. var. sativus	Yunnan, China	45416876	90	4087518840	0.911	13.4
CG9143	SRR543300	Xishuangbanna	-	Ban Na Huang Gua 13	C.s. var. sativus	Yunnan, China	54948186	90	4945336740	0.929	16.4
CG9146	SRR543301	Xishuangbanna	-	Ban Na Huang Gua 15	C.s. var. sativus	Yunnan, China	52796734	90	4751706060	0.932	15.6
CG9153	SRR543302	Xishuangbanna	-	Yuan Xing Huang Pi Huang Gua	C.s. var. sativus	Yunnan, China	49916572	90	4492491480	0.936	14.8
CG9160	SRR543303	Xishuangbanna	-	Bai Chang Yuan Huang Gua	C.s. var. sativus	Yunnan, China	61039358	90	5493542220	0.942	18.1
CG9164	SRR543304	Xishuangbanna	-	Yuan Bai Huang Gua	C.s. var. sativus	Yunnan, China	59286484	90	5335783560	0.949	18.5
CG9165	SRR543305	Xishuangbanna	-	Bai Pi Yuan Huang Gua	C.s. var. sativus	Yunnan, China	56212502	90	5059125180	0.935	16.4
CG9169	SRR543306	Xishuangbanna	-	Yuan Duan Huang Pi	C.s. var. sativus	Yunnan, China	66124398	90	5951195820	0.938	18.1
CG9174	SRR543307	Xishuangbanna	-	Ban Na Huang Gua 40	C.s. var. sativus	Yunnan, China	59249736	90	5332476240	0.947	17.4
CG9185	SRR543308	Xishuangbanna	-	Ban Na Huang Gua 51	C.s. var. sativus	Yunnan, China	49382604	90	4444434360	0.937	14.4
CG9187	SRR543309	Xishuangbanna	-	Ban Na Huang Gua 53	C.s. var. sativus	Yunnan, China	61130410	90	5501736900	0.935	18.6
CG9191	SRR543310	Xishuangbanna	-	Man Wa Yuan Zong Huang Di Huang Gua	C.s. var. sativus	Yunnan, China	65682762	90	5911448580	0.955	19.7
CG9192	SRR543311	Xishuangbanna	-	Man Wa Chang Huang Di Huang Gua	C.s. var. sativus	Yunnan, China	61529228	90	5537630520	0.952	18.9
CG9197	SRR543312	Xishuangbanna	-	Na Jing Di Huang Gua 1	C.s. var. sativus	Yunnan, China	53727448	90	4835470320	0.953	16.8
CG9198	SRR543313	Xishuangbanna	-	Na Jing Di Huang Gua 2	C.s. var. sativus	Yunnan, China	62946232	90	5665160880	0.958	19.5
CG9199	SRR543314	Xishuangbanna	-	Ben Di Di Huang Gua	C.s. var. sativus	Yunnan, China	68858150	90	6197233500	0.943	21
CG9201	SRR543315	Xishuangbanna	-	Yuan Zong Huang Di Huang Gua	C.s. var. sativus	Yunnan, China	58269996	90	5244299640	0.928	17.8
CG9203	SRR543316	Xishuangbanna	-	Di Huang Gua	C.s. var. sativus	Yunnan, China	51181546	90	4606339140	0.933	14.7
CG9207	SRR543317	Xishuangbanna	-	Ban Na Huang Gua	C.s. var. sativus	Yunnan, China	83897514	44/100	6491490616	0.982	25
Total							7275147474		632426844474

## Sheet: Sheet2
Additional File 4: File S3: PAV polymorphisms in cucumber chromosome 5 cluster of NBS-LRR genes
				Cucsa.237
SRR CODE	Group	Origin	Botanical variety	560	540	530	520	510	500	480	470	450	440	410	390
SRR543299	Xishuangbanna	Yunnan, China	C.s. var. sativus
SRR543300	Xishuangbanna	Yunnan, China	C.s. var. sativus
SRR543301	Xishuangbanna	Yunnan, China	C.s. var. sativus
SRR543302	Xishuangbanna	Yunnan, China	C.s. var. sativus
SRR543303	Xishuangbanna	Yunnan, China	C.s. var. sativus
SRR543304	Xishuangbanna	Yunnan, China	C.s. var. sativus
SRR543305	Xishuangbanna	Yunnan, China	C.s. var. sativus
SRR543306	Xishuangbanna	Yunnan, China	C.s. var. sativus
SRR543307	Xishuangbanna	Yunnan, China	C.s. var. sativus
SRR543308	Xishuangbanna	Yunnan, China	C.s. var. sativus
SRR543309	Xishuangbanna	Yunnan, China	C.s. var. sativus
SRR543310	Xishuangbanna	Yunnan, China	C.s. var. sativus
SRR543311	Xishuangbanna	Yunnan, China	C.s. var. sativus
SRR543312	Xishuangbanna	Yunnan, China	C.s. var. sativus
SRR543313	Xishuangbanna	Yunnan, China	C.s. var. sativus
SRR543314	Xishuangbanna	Yunnan, China	C.s. var. sativus
SRR543315	Xishuangbanna	Yunnan, China	C.s. var. sativus
SRR543316	Xishuangbanna	Yunnan, China	C.s. var. sativus
SRR543317	Xishuangbanna	Yunnan, China	C.s. var. sativus
SRR543208	Indian (Indian_2)	India	C.s. var. hardwickii
SRR543209	Indian (Indian_2)	India	C.s. var. hardwickii
SRR543210	Indian (Indian_2)	India	C.s. var. hardwickii
SRR543211	Indian (Indian_2)	India	C.s. var. hardwickii
SRR543212	Indian (Indian_2)	India	C.s. var. hardwickii
SRR543213	Indian (Indian_2)	India	C.s. var. hardwickii
SRR543205	Indian (Indian_2)	Uttar Pradesh, India	C.s. var. hardwickii
SRR543283	Indian (Indian_2)	Central, Zambia	C.s. var. sativus
SRR543284	Indian (Indian_2)	Central, Zambia	C.s. var. sativus
SRR543285	Indian (Indian_2)	Copperbelt, Zambia	C.s. var. sativus
SRR543286	Indian (Indian_2)	India	C.s. var. sativus
SRR543289	Indian (Indian_2)	India	C.s. var. sativus
SRR543290	Indian (Indian_2)	India	C.s. var. sativus
SRR543296	Indian (Indian_2)	Indonesia	C.s. var. sativus
SRR543291	Indian (Indian_2)	Madhya Pradesh, India	C.s. var. sativus
SRR543292	Indian (Indian_2)	Madhya Pradesh, India	C.s. var. sativus
SRR543298	Indian (Indian_2)	Punjab, Pakistan	C.s. var. sativus
SRR543287	Indian (Indian_2)	Rajasthan, India	C.s. var. sativus
SRR543288	Indian (Indian_2)	Rajasthan, India	C.s. var. sativus
SRR543294	Indian (Indian_2)	Rajasthan, India	C.s. var. sativus
SRR543293	Indian (Indian_2)	Rajasthan, India	C.s. var. sativus
SRR543297	Indian (Indian_2)	Sri Lanka	C.s. var. sativus
SRR543295	Indian (Indian_2)	Uttar Pradesh, India	C.s. var. sativus
SRR543281	Indian (Indian_2)	Zimbabwe	C.s. var. sativus
SRR543203	Indian (Indian_1)	India	C.s. var. hardwickii				PAV	PAV	PAV			PAV
SRR543206	Indian (Indian_1)	India	C.s. var. hardwickii			PAV	PAV	PAV	PAV
SRR543207	Indian (Indian_1)	India	C.s. var. hardwickii				PAV	PAV	PAV	PAV
SRR543214	Indian (Indian_1)	India	C.s. var. hardwickii			PAV	PAV	PAV	PAV
SRR543215	Indian (Indian_1)	Karnataka, India	C.s. var. hardwickii
SRR543204	Indian (Indian_1)	Meghalaya, India	C.s. var. hardwickii									PAV
SRR543265	Eurasian	-	C.s. var. sativus
SRR543260	Eurasian	Altay, Russian Federation	C.s. var. sativus
SRR543282	Eurasian	Dem. Rep. of the Congo	C.s. var. sativus
SRR543253	Eurasian	Europe	C.s. var. sativus
SRR543264	Eurasian	Europe	C.s. var. sativus
SRR543254	Eurasian	Hungary	C.s. var. sativus
SRR543255	Eurasian	Hungary	C.s. var. sativus
SRR543278	Eurasian	Iran	C.s. var. sativus
SRR543279	Eurasian	Iraq	C.s. var. sativus
SRR543262	Eurasian	Kayseri, Turkey	C.s. var. sativus
SRR543266	Eurasian	Mardin, Turkey	C.s. var. sativus
SRR543252	Eurasian	Netherlands	C.s. var. sativus
SRR543256	Eurasian	Netherlands	C.s. var. sativus
SRR543257	Eurasian	Netherlands	C.s. var. sativus
SRR543277	Eurasian	Paktia, Afghanistan	C.s. var. sativus
SRR543258	Eurasian	Poland	C.s. var. sativus
SRR543268	Eurasian	Puerto Rico	C.s. var. sativus
SRR543259	Eurasian	Russian Federation	C.s. var. sativus
SRR543280	Eurasian	Syria	C.s. var. sativus
SRR543261	Eurasian	Teruel, Spain	C.s. var. sativus
SRR543263	Eurasian	Union of Soviet Soc. Rep.	C.s. var. sativus
SRR543269	Eurasian	United States	C.s. var. sativus
SRR543270	Eurasian	United States	C.s. var. sativus
SRR543271	Eurasian	United States	C.s. var. sativus
SRR543272	Eurasian	United States	C.s. var. sativus
SRR543273	Eurasian	United States	C.s. var. sativus
SRR543274	Eurasian	United States	C.s. var. sativus
SRR543275	Eurasian	United States	C.s. var. sativus
SRR543276	Eurasian	United States	C.s. var. sativus
SRR543230	East Asian	-	C.s. var. sativus
SRR543250	East Asian	-	C.s. var. sativus
SRR543216	East Asian	Beijing, China	C.s. var. sativus
SRR543232	East Asian	China	C.s. var. sativus
SRR543245	East Asian	Chongqing, China	C.s. var. sativus
SRR543243	East Asian	Guangdong, China	C.s. var. sativus
SRR543223	East Asian	Hebei, China	C.s. var. sativus
SRR543224	East Asian	Hebei, China	C.s. var. sativus
SRR543225	East Asian	Hebei, China	C.s. var. sativus
SRR543238	East Asian	Honshu, Japan	C.s. var. sativus
SRR543244	East Asian	Hunan, China	C.s. var. sativus
SRR543233	East Asian	Japan	C.s. var. sativus
SRR543234	East Asian	Japan	C.s. var. sativus
SRR543235	East Asian	Japan	C.s. var. sativus
SRR543236	East Asian	Japan	C.s. var. sativus
SRR543237	East Asian	Japan	C.s. var. sativus
SRR543240	East Asian	Japan	C.s. var. sativus
SRR816009	East Asian	Japan	C.s. var. sativus
SRR543217	East Asian	Jilin, China	C.s. var. sativus
SRR543218	East Asian	Jilin, China	C.s. var. sativus
SRR543219	East Asian	Jilin, China	C.s. var. sativus
SRR543220	East Asian	Jilin, China	C.s. var. sativus
SRR543247	East Asian	Jilin, China	C.s. var. sativus
SRR543226	East Asian	Liaoning, China	C.s. var. sativus
SRR543221	East Asian	Neimengu, China	C.s. var. sativus
SRR543228	East Asian	Northern China	C.s. var. sativus
SRR543251	East Asian	Northern China	C.s. var. sativus
SRR543239	East Asian	Osaka, Japan	C.s. var. sativus
SRR543227	East Asian	Shandong, China	C.s. var. sativus
SRR543229	East Asian	Shandong, China	C.s. var. sativus
SRR543231	East Asian	Shandong, China	C.s. var. sativus
SRR543222	East Asian	Shanxi, China	C.s. var. sativus
SRR543242	East Asian	Sichuan, China	C.s. var. sativus
SRR543248	East Asian	Sichuan, China	C.s. var. sativus
SRR543246	East Asian	Southern China	C.s. var. sativus
SRR543249	East Asian	Southern China	C.s. var. sativus
SRR543267	East Asian	Tianjin, China	C.s. var. sativus
