# Supplementary material for: Variability among Cucurbitaceae species (melon, cucumber and watermelon) in a genomic region containing a cluster of NBS-LRR genes
Source: BMC Genomics. 2017 Feb 8;18:138. doi: 10.1186/s12864-017-3529-5 (PMC5299730; doi:10.1186/s12864-017-3529-5)
Supplement: Additional file 3: File S1. — List of the resistance genes in melon, cucumber and watermelon used in this study, along with the gene code, resistance gene class and position in the genome. Protein fasta sequences are available in Additional File 4. Melon gene nomenclature has three codes: gene code [5], resistance gene code [11, 16] and gene name [11]. These genes are shown in Fig. 2. LG = Linkage Group. (XLS 11 kb) [file 12864_2017_3529_MOESM3_ESM.xls]

## Sheet: SuppTable1
File S1: List of Resistance Genes in melon, cucumber and watermelon used in this study, as depicted in Figure 2
MELON
LG	Gene Code	Resistance Gene Code	Gene Name	Start	End	Resistance Gene Class
chr9	MELO3C022157			665651	668764	TNL
chr9	MELO3C022154	RGH14		681474	689772	TNL
chr9	MELO3C022152	RGH13		700811	703386	TNL
chr9	MELO3C022149	RGH21		724716	728678	TNL
chr9	MELO3C022148	RGH8		737681	742327	TIR
chr9	MELO3C022146	RGH9	Fom1	762039	767551	TNL
chr9	MELO3C022145	RGH10	Prv	768781	783963	TNL
chr9	MELO3C022144	RGH11		784576	792946	TNL
chr9	MELO3C022143	RGH12		796911	800881	TNL
CUCUMBER
LG	Gene Code			Start	End	Resistance Gene Class
chr5	Cucsa.237560			21697644	21702085	TNL
chr5	Cucsa.237540			21705313	21713154	TNL
chr5	Cucsa.237530			21714766	21715518	TNL
chr5	Cucsa.237520			21716896	21720249	TNL
chr5	Cucsa.237510			21723052	21723641	TIR
chr5	Cucsa.237500			21724331	21728026	TNL
chr5	Cucsa.237480			21733557	21734277	TNL
chr5	Cucsa.237470			21737989	21738352	TNL
chr5	Cucsa.237450			21743833	21746034	TNL
chr5	Cucsa.237440			21749385	21751898	TNL
chr5	Cucsa.237410			21764454	21766670	TNL
chr5	Cucsa.237390			21774634	21779569	TNL
WATERMELON
LG	Gene Code			Start	End	Resistance Gene Class
chr8	Cla012439			1331566	1335184	TNL
chr8	Cla012434			1420444	1427949	TNL
chr8	Cla012433			1530729	1534838	TNL
chr8	Cla012431			1547018	1555932	TNL
chr8	Cla012430			1580252	1584048	TNL
chr8	Cla012428			1595322	1601397	TNL
chr8	Cla012427			1609802	1613337	TNL
chr8	Cla012425			1641639	1643644	TNL
chr8	Cla012424			1647030	1648988	TNL
