# Supplementary material for: Variability among Cucurbitaceae species (melon, cucumber and watermelon) in a genomic region containing a cluster of NBS-LRR genes
Source: BMC Genomics. 2017 Feb 8;18:138. doi: 10.1186/s12864-017-3529-5 (PMC5299730; doi:10.1186/s12864-017-3529-5)
Supplement: Additional file 4: File S2. — Protein fasta sequences of the resistance genes in melon, cucumber and watermelon used in this study. Melon fasta sequences have a resistance gene code [11, 16] and gene name [11]. (TXT 23 kb) [file 12864_2017_3529_MOESM4_ESM.txt]

>MELO3C022157P1
MEAIEESRTAIVVLSQNYSTSRWCLRELEKIMESMDDGTNRVLPVFYHVDPSHVRHQSGPFERSFVEYEN
NGQDSQEQVHRWRDAFARVGHLAGVVVNKNSPEVDSINRITNQIFDKLRRPMLIGPNQLNYLVDMRSKLR
DINNLLDFESDEVRFIGIVGMGGIGKTTIAKVLHDSIAFTLFGENSCFVTMSGRDIVTVQCLLLSRLLGT
RENINILEKNEGANMIKDCLSRRKVLIIFDGVNDREELGYIAGSFDWFGRGSRVIITTRNKNVFSHPNHE
QVQLYNVKPLDYNTSFSLFWKHAFDQQSGGPSEQQFIQLSQNIVEKVEGNPQALEQIGSFLRGKDINVWK
EELKSLVLVDNERLFKILKISFDQLGTKGQQAFLDLACFFNGKSTGKIIEILASLEYNSPSEVLKLLCDR
YLIEIRDGDTVCMPNLIQEMGREIERKKRQRSRIWLRRDAFDIFDEQHGVKDIKGVVLDKRDTEPNLKLK
AKQLQDMSRLKILEIDNVQLSPRNQNDLSNQLRLLHWDGFPSDTLPLNFEAPYLFELLLPNAQTTHLWKE
LKGFKKLKVIDVSNSQTLVETPNLSAVPNLERLILCNCTRLKKIDNSITKLRLLVLVDLTGCVRLETSEC
IDILKSRPTVELRGLVLQCRQSLKGICYIRKFFHFFFKIQDHFV
>RGH14
MFLSSSSSSSIGKWKFDVFLSFRGEDTRGGFTDHLYKALTQKGISTFRDENEIEEGEDISSNLLDSIEAS
RFAIVVVSENYASSRWCLEELVKIFECEEKLGMDVLPIFYKVDPSHVRNQGGIGKTTIAKVCYQQIRDEF
EAHCFLSDVRENYFRTSGDLPYLQTKLLSRMFSFKNNHILDVEEGIAMINKAIFRKKTLLVLDDVDCSDQ
IMGLIPNKSSFGNGSRIIITTRNADLLSNEFGVKRIFEMDELKYEEALQLLSLSAFMKTCPKEGYLEHSK
KIVKVVGGHPLALKLLGSSLRNKNLSVWNEVIEEVEGGGNIHEKIFKCLKVSYDGLDEWEKEIFLDVACF
FNGKRREVVEEILNGCGFYAKTRIELLIQKSLLTLSYDNKLHMHDLLQEMGRKIVRDKHVRDRLMCHKDI
KSVVVTETLVQSIFFKSSSKNMVEFPILFSRMHQLRLLNFHNVRLKNKLEYCVPSELRYLKWKGYPLEFL
PINSSEECKLIELHMCHSNLKQFWRQEKHLTILSLANCKKLIDISNAMEMTSLQSLDVSGCLKLGSRKRK
ADDGELGELDVRETTRRKRNDDSNNIFKKIFLWLCKTPASGIFGIPSLAGLYSLTKLNLRDCNLEEIPQG
IECLVSLVELDLSDNSFSHLPTSISRLHNLKKLRINQCKKLVQFPKLPPRILFLMSKDCISLKDFVDISK
VDNLYIMKEVNLLNCYQLANNKGFHRLIISWMQKMLFRKGTFNIMIPGSEIPDWFTTRKMGSSVCIEWDP
DGPNTNMIRFALCVVFGLSEKIDVVNVPSFAIIASVTGKDRNDSNLKNGGDLLIGGFPVAGMKKLDHIWM
FVLPRTGTLVRKISNYKEIKFRFLLQAANYRQSITPNVKVKECGVGLINLEEEKEAMKRYASHIILRNKN
LLLDY
>RGH13
MASPATIMERRASITSISSPPPPNYYSISLPLPPLRKYDVFLSHRAKDTGHSFAADLHEALTSQGIVVFR
DDVDEEDEEKPYGIEEKMKAVEESRSSIVVFSENYGSFVCMKEVGKIAMCKELMDQLVLPIFYKIDPGNV
RKQKGNFEKYFNQHEANPKIDIEEVENWRYSMNQVGHLSGWHVQDSQSEEGSIIDEVVKHIFNKLRPDLF
RYDDKLVGITPRLHQINMLLGIGLDDVRFVGIWGMGGIGKTTLARIIYKSVSHLFDGCYFLDNVKEALKK
EDIASLQQKLITGTLMKRNIDIPNADGATLIKRRISKIKALIILDDVNHLSQLQKLAGGLDWFGSGSRVI
VTTRDEHLLISHGIERRYNVEVLKIEEGLQLFSQKAFGEEHPKEEYFDLCSQVVNYAGGLPLAIEVLGSS
LRNKPMEDWINAVEKLWEVRDKEIIEKLKISYYMLEESEQKIFLDIACFFKRKSKNQAIEILESFGFPAV
LGLEILEEKCLITTPHDKLQIHDLIQEMGQEIVRHTFPNEPEKRTRLWLREDINLALSRDQVTQGTEAIE
GIMMDFDEEGESHLNAKAFSSMTNLRVLKLNNVHLCEEIEYLSDQLRFLNWHGYPLKTLPSNFNPTNLLE
LELPNSSIHHLWTTSKESMETLKVINLSDSQFLSKTPDFSVVPNLERLVLSGCVELHQLHHSLGNLKHLI
QLDLKNCKKLTNIPFNICLESLKILVLSGCSSLTHFPKISSNMNYLLELHLEETSIKVLHSSIGYLTSLV
VLNLKNCINLLKLPSTIGSLTSLKTLNLNGCLKLDSLPESLGNISSLEKLDITSTCVNQAPMSFQLLTKL
EILNCQGLSRKFLHSLFPTWNFTRKFTIYSQGLKVTNWFTFGCSLRILNLSDCNLWDGDLPNDLHSLASL
QILHLSKNHFTKLPESIYHLVNLRDLFLVECFHLLSLPKLPLSVREVDASDCVSLKEYYNKEKQIPSSEM
GITFIRCPISNEPSESYIIDQPNLSAIHLRTTTQRYIEVTSLLFFLLFRANPKTYFSIFTLRGTNCFSCE
FFR
>RGH21
MASPAIMERRDSITSLSPSPPYSISLPLPPLRRYDVFLSHRAKDHRANNDTGRSFISDLHEALTGQGIVV
FIDKEDEEDGGKPLTEKMKAVDESRSSIVVFSENYGSWVCMKEIRKIRMCQKLRDQLVLPIFYKVDPGDV
RKQEGESLVKFFNEHEANPNISIEEVKKWRKSMNKVGNLSGWHLQDSQLFEEGIIKEVVDHIFNKLRPDL
FRYDDKLVGISRRLHEINKLMGIGLDDVRFIGIWGMSGIGKTTIARIIYKSVSHLFDGCYFLDNVKEALK
KEGIASLQQKLLTGALMKRNIDIPNADGATLIKRRISNIKALIILDDVDNVSQLRQLAGSLDWFGSGSRV
IVTTKHEDILVSHGIERRYNVEVLKIDEGIQLFSQKAFGEDYPKEGYFDLCSQVVDYAGGLPLAIEVLGS
SLRNKPMEDWIDAVKKLWEVRDKEINEKLKISYYMLENDDREIFLDIACFFKRKSKRRAIEILESFGFPA
VLGLDILKEKSLITTPHEKIQMHDLIQEMGQKIVNEEFPDEPEKRSRLWLREDINRALSRDQEGTEEIEG
IMMDLDEEGESHLNAKAFSSMTNLRVLKLNNVHLCEEIEYLSDQLRFLNWHGYPLKTLPSNFNPTNLLEL
ELPNSSIHHLWTTSKQSMETLKVINLSDSQFLSKTPDFSVVPNLERLVLSGCVELHQLHHSLGNLKHLIQ
LDLRNCKKLTNIPFNICLESLKILLLSGCSNLTHFPKISSNMNHLLELHLDETSIKVLHSSIGHLTSLVV
LNLKNCTNLLKLPSTIGSLTSLKTLNLNGCSKLDSLPESLGNISSLEKLDITSTCVNQAPMSFQLLTKLE
ILNCQGLSREFLHSLFPTWNFTRKFSNYSQGLRVTNWFTFGCSLRILNLSDCNLWDGDLPNDLHSLASLQ
ILHLSKNHFTKLPESICHLVNLRDLFLVECFHLLSLPKLPLSVRDVEARDCVSLREYYNKEKQIPSSEMG
MTFIRCPISKEPSESYNIDQPRLSVIHLRTMAQRYIEVISISY
>RGH8
MASSAIMERRDSITSLSSHPPYSISLPLPPLRRYDVFLSHRAKDHRANNDTGRSFISDLHEALTSQGIVV
FIDKEDEEDGGKPLTEKMKAVDESRSSIVVFSENYGSWVCMKEIRKIRMCQKLRDQLVLPIFYKVDPGDV
RKQEGESLVKFFNEHEANPNISIEEVKKWRKSMNKVGNLSGWHLQDSQLNITFKQFCRSEEGAIKEIVNH
VFNKLRPDLFRYDDKLVGISQRLHQINMLLGIGLDDIRFVGIWGMGGIGKTTLARIIYRSVSHLFDGCYF
LDNVKEALKKQGIASLQEKLLTGALMKRNIDIPNADGATLIKRRISNIKALIILDDVDHLSQLQQLAGSS
DWFGSGSRIIITTRNEHLLVSHGIEKRYKVEGLNVEEALQLFSQKAFGTNYPKKDYFDLSIQVVEYSGDL
PLAIEVLGSSLRDKSREVWENAVEKLKEILDKKILEILRVSYDLLDKSEKEIFLDLACFFKKKVKKQAIE
VLQSFGFQAIIGLEILEERSLITTPHEKIQMHDLIQEMGQEVVRRMFPNNPEKRTRLWLREDVNLALSHD
QGAEAIEGIVMDSSEEGESHLNAKVFSTMTNLRILKINNVSLCGELDYLSDQLRFLSWHGYPSKYLPPNF
HPKSILELELPNSFIHHLWKGSKRLDRLKTVNLSDSQFISKTPDFSGVPNLERLILSGCVRLTKLHQSLG
SLKHLIQLDLKNCKALKAIPFSISLESLIVLSLSNCSSLKNFPNIVGNMKNLTELHLDGTSIQELHPSIG
HLTGLVLLNLENCTNLLELPNTIGSLICLKTLTLHGCSKLTRIPESLGFIASLEKLDVTNTCINQAPLSL
QLLTNLEILDCRGLSRKFIHSLFPSWNSSSYSSQLGLKLTYCLSSFCSMKKLNLSDCSLKDGDIPDNLQS
LPSLEILDLSGNSFSFLPKSVEHLVNLRTLYLVNCKRLQELPKLPLSVRSVEARDCVSLKEYYNQEKQMP
SSSTGMAVISCPITDEEHNFKIDRVNLSSIHLRTMVQRYIEVHTLSLSLYIFLNFENIYFHFIARKLPFR
FRLFHLCAI
>RGH9|Fom1
MSFDSFISFRGEDTRNTFTGHLYKELVGLGITTFMDDKKLLIGDSLSEKLIKAIENSDSFIVVLSENYAS
SKWCLRELAKIIDCTDEQKHRVLLPVFYHVNPRDVRRQSGCFENSFRLHEELLRELDHMERDKYMEEVQQ
WRRAFTKVGDLTGVVVTKDCVEVDSIGKITNQLLDMLLHHQKLVPWDELTKLVDIERQLFKMEKLNDLEP
NVVRFIGIIGMGGIGKTTIAEVFYDRVARFFGKNRCFLRIYEHTTLLSLQQQLLSQLLQTKDLIINNENE
GARMIGSRLKDKRVLIVLDGVKEKTQLEQLVGNPNWFGSGSKIIITTRNRDVLRQPNYKDKMVEYSVEFL
DTKSAMTLFCKHAFGCGFPSKNFEDFSKEIVERVEGHPQALIQIGSSLYDKGIEIWKEELKSLEEDYNNR
IFKTLKISFDDLGKTSQEVFLDLACFFNEKTKEKVIEILKSFDYRPHSEIQLLQDRCLIEVRSDNTILMP
KCIQTMGQQIEREADKRSRIWLPKDAQDVFDEPHQRVKDIKGVVLKLEEKQDEIELEGKVFEDMRSLKIL
EIGNVEVSGDFTHLSKQLRLLNWHSYPSQCLPLSFESRYLFQLLLPLSQTRQLWNGQKVGFEKLKVINVS
GSKNLRETPNFTKVPNLESLDLSNCTRLWKIDSSIIRLNRLTLLDITCCITLKNLPFSRSCKSLITINYV
GSGLEEKGTCNFHYGK
>RGH10|Prv
MAAGSSSHPSQMAFDVFLSFNRDEEDDGYRRFIKCLYETLSEWGIKMFMDDDKKMFMDDIKMLKDDGKKM
FMDDEVNLSDDIVKAIEGSITSIVVLTKGYASSKWCLRELVKIIDQKNKTKHQVLPLFYRHLVHHVYHQS
QDVVRHQSQDVVQHQSQDVVRRQSQDVRKFFRSMAEKDYSEVNYRTSLAMSEFCRLPGIYISRKNSNTMF
QIKSTAKQIIDRLLSLKLEAKEGNLFEMPLRLRTMEMLLGLGSNDIRFIGIVGMSGIGKTTLAEVIYAHS
FKSLISDLGKRCFLHSRGRSIVSLQQQLLDQLASSKMIDIQILDENHGVRLIKQHLRFLKKVLIVLDGIS
ETSQLEMLAGSPDWFGKGSRIIITTTNKDIFRHPNFKDKVQEYNVELPSHEAAFSLFCKLAFGDYPPSED
MKDLCNEIIEKVGRLPLALEKIASSLYGHDMNIWEDTLKNFHKVVYDNIFSDILKSSYEGLEAESQQIFL
DLACFLNGEKVDRVIEILQGFGYSSPQTNLQLLVDRCLIDILDGHIQMHILILCMGKEIVRRKLGTCQQT
RIWLRDDARRLFHENNELKYICGIVMDLEEEEELVLKAKAFAGMSELKILRINNVQLSEDIEFLSNKLTL
LNWPGYPSKYLPSTFQPPSLIELHLPGSNVERLWNGTQSFKSFSFVITCESLKTLVLSNCGLEFFPEFGF
PMGYLTELHIDGTSINELSPSIKNLLGLVLLNLGNCIRLSSLPTEIGSLSSLKTLILNGCKNLHKLPPSL
EYVKPLEELDIGGTSISTIPFVENLRILNCERLKSIIWHSLASLPTEYFSSLKDLNLSDCNLVDEDIPSD
LELFSSLEILDLGSNHFERLSESIEQLINLKVLYLNDCHKLKQVPKLPQSIRYVGGEKSLGMLTTSQGTD
HKLILSHKTSLVGMENQVEKVCNLLDLKRSKDTLFVGIFGSSGIGKTTIAEVVYNTIVDQFQSGCFLYLS
SKPNSLVPLQHQMLSHLLSKESKIWDEDHGAQLVKHHMSNRKVLIVLDGVDERNQIEKLVGSPNWFAPGS
RVIITARNRDVLHQLDYRDQVQEYKVELLSPESAYSLFCKNAFGDGPYDKNDLCSEIVEKVGRLPLALRT
IGSYLHNKELEVWNETLKRLDEVEQNFFDTISQRTQKKTTPTLGQI
>RGH11
MQSSSSSSLDRPKMNYDVFISFRGRDVRHTFAGYLYDALNRLGIKAFLDNKRFLIGDDLHDLFKIIDESR
SAIVVLSEDYASAKWCLRELTKIMDSMGTSMERVLPVFYHIDPSIVKDQSGTFKTSFDEHEANALKEIDN
QEKEKRLKELQNWKNALKKIGNHTGVVITKNRSSEVDIVNKIASQIFDAWRPKLEALNKNLVGMTSRLLH
MNMHLGLGLDDVRFVAIVGMGGIGKTTIAQVVFDCILSKFDDCCFLTLPGGDSKQSLVSLQREMLSQIFH
KEDFRIWHENHGVEMIKNRLSGRKVLIVLDGVEERRQLEMLAGSTDWFGPGSRIIITTRNKGLLCHPNYD
EMKEYNVEELDHDSALQLFLKHAFGSNHQNKDSFMDLSNEIVEKAKRLPLALRVIGSSLYGKEITIWRET
LKRLIKVDERNFFDILKISYDGLGVESQQVFLDITCFFNGKNEDRVNEILESFGYSPNSELQLLMQRCLI
EVSHKKILVHDLILEMGREIVRKESLTQPEKQSRIWLHEDLYCRFAEKHVDLMHIQGIVLSLEKEMEESI
ELDAESFSEMTKLRILEINNVELDEDIEYLSPLLRIINWLGYPSKSLPPTFQSRYLFELLLPHSHLLRVW
DGKKRFPKLKLIDVSNSEHLRVTPDFSGVPNLERLVLCNCVRLCEIHPSINSLNKLILLDLEGCGDLKHF
PANIRCKNLQTLKLSGTGLEIFPEIGHMEHLTHLHLDGSKITHLHPSIGYLTGLVFLDLSTCLGLSSLPF
EIGNLKSLKTLLLKYCKRLDKIPPSLANAESLETLSISETSITHVPSSIIHCLKNLETLDCEGLSRGIWK
SLLPQLNINQTITTGLGCLKALNLMGCKLMDEDIPEDLHCFSSLEALDLSYNNFTTLPDSLSHLKKLKTL
NLNYCTELKDLPKLPESLQYVGGVDCRSMSEQYYNKILLIPSSSGHQLYLTFIIPSKDADVECAMNEFQH
SIFTRRSFEVCLKSLKYTAFWMK
>RGH12
MASSTTTKESSPFSSSPRYIFDVFLSFRGVDTRNNITNLLYEALRRQGIIVFRDDDELERGKAIANTLTN
SIRQSRCTIVILSKRYADSKWCLRELVEIVKCKNSFNQIVLVVFYKIKPSDVNSPTGIFEKFFVDFENDV
KENFEEVQDWRNAMEVVGGLTPWVVNETETEEVQKIVKHAFDLLRPDLLSHDENLVGMNLRLKKMNMLMG
IGLDDKRFIGIWGMGGIGKTTIAKAVFKSVAREFHGSCILENVKKTLKNVRGLVSLQEKLLSDTLMRGKV
QIKDGEGVEMIKKNLGNRKVFVVLDDVDHFSQVKDLAGGEEWFGCGSRIIITTRDEGLLLSLGIDIRYNV
ESFGDEEALQLFCHEAFGVKFPKKGYLDLCMPFVEYAEGLPLAIKALGHSLHNRLFKSWEGAIRKLNNSL
NRQVYENLKISYDALGKEERRIFLYIACFLKGQSKDLVIDTFVSFEIDAADGLLTRKKAADVLCIKETAA
DALKKLQEKSLITVVNDKIQMHNLHQKLGQEIFREESSRKSSRLWHREDMNHALRHKQGVEAIETIALDS
NEHGESHLNTKFFSAMTGLKVLRVHNVFLSGDLEYLSSKLRLLSWHGYPFRNLPSDFQPNELLELNLQNS
CIENFWRETEKLDKLKVINLSNSKFLLKTPDLSTVPNLERLVLNGCIRLQELHLSVGILKHLIFLDLKDC
KSLKSICSNISLESLKILILSGCSRLENFPEIVGNMKLLTELHLDGTAIRKLHASIGKLTSLVLLDLRNC
KNLLTLPNAIGCLTSIKHLALGGCSKLDQIPDSLGNISCLKKLDVSGTSISHIPLSLRLLTNLKALNCKG
LSRKLCHSLFPLWSTPRNNNSHSFGLRLITCFSNFHSVKVLNFSDCKLADGDIPDDLSCLSSLHFLDLSR
NLFTNLPNSLGQLINLRCLVLDNCSRLRSLPKFPVSLLYVLARDCVSLKEDYNKEDRGPMSETEVRVLSY
PSSAEDQNSKISQMISSMCTAWENGG
>Cucsa.237390
MVPSSPSSSAASSSSPSSSPSIGKWKFDVFLSFRGEDTRGGFTDHLYKALTRKGISTFRDENEIEEGEHI
PSNLLASIDASRFAIVVVSEDYASSRWCLEELARMFECKKEVLPIFYKVDPSHVKNQSGTFEEAFVKHEK
RFGRGDGKVQSWRTFLTELANTKAWLSQSWSHESNIIEEITTKIWKRLKPNLTVIKEDQLVGINSKINKL
SSLLIPNSDDDDADDDVIFVGIHGMGGIGKTTIARVCYERIRDEFEAHCFLSNVRENYIRTLGNLSCLQT
KLLSSMFSLKNNHIMDVEEGTAMINKAIFRKKTLLVLDDVDSSDQIKGLIPDNNSFGNGSRVIITTRNAD
FLSNEFGVKRIFEMDELKYEEALQLLSLSAFMKTCPKEGYLEHSKKIVKVVGGHPLALKLLGSSLRNKNL
SVWNEVIEEVGGGGNIHEKIFKCLKVSYDGLDEREREIFLDVACFFNGKRREVVEEILNGCGFYAKTRIE
LLIQKSLLTLSYDNKLHMHNLLQEMGRKIVRDKHVRDRLMCHKDIKSVVTEALIQSIFFKSSSKNMVEFP
ILFSRMHQLRLLNFRNVRLKNKLEYSIPSELRYLKWKGYPLEFLPIDSSEECKLIELHMCHSNLKQFWQQ
EKNLVELKYIKLNSSQKLSKTPNFANIPNLKRLELEDCTSLVNIHPSIFTAEKLIFLSLKDCINLTNLPS
HINIKVLEVLILSGCSKVKKVPEFSGNTNRLLQLHLDGTSISNLPSSIASLSHLTILSLANCKMLIDISN
AIEMTSLQSLDVSGCSKLGSRKGKGDNVELGEVNVRETTRRRRNDDCNNIFKEIFLWLCNTPATGIFGIP
SLAGLYSLTKLNLKDCNLEVIPQGIECMVSLVELDLSGNNFSHLPTSISRLHNLKRLRINQCKKLVHFPK
LPPRILFLTSKDCISLKDFIDISKVDNLYIMKEVNLLNCYQMANNKDFHRLIISSMQKMFFRKGTFNIMI
PGSEIPDWFTTRKMGSSG*
>Cucsa.237410
MERRASIKSLSPPPYSISLPLPPLRNYDVFLSHRVKDTGSSFAADLHEALTNQGIVVFRDGIDDEDAEQP
YVEEKMKAVEESRSSIVVFSENYGSFVCMKEVGKIVTCKELMDQLVLPIFYKIDPGNVRKQEGNFKKYFN
DHEANPKIDIEEVENWRYSMNQVGHLSGWHVQDSQSEEGSIINEVVKHIFNKLRPDLFRYDDKLVGISPR
LHQINMLLGIGLDDVRFVGIWGMGGIGKTTIARIIYKSVSHLFDGCYFLDNVKEALKKEDIASLQQKLLT
GTLMKRNIDIPNADGATLIKRRISNIKALIILDDVNHLSQLQKLAGGLDWFGSGSRVIVTTRDEHLLISH
GIERRYNVEVLKIEEGLQLFSQKAFGEEHTKEEYFDVCSQVVDYAGGLPLAIEVLGSSLRNKPMEDWINA
VEKLWEVRDKEIIEKLKISYYMLEKSEQKIFLDIACFFKRKSKKQAIEILESFGFPAVLGLEILEEKCLI
TTPHDKLHMHDLIQEMGQEIVRQNFLNEPEKRTRLWLREDVNLALSRDQGTEAIEGIMMDLDEEGESHLN
AKAFSEMTNLRVLKLNNVHLSKEIEYLSDQLRFLNWHGYPLKTLPSNFNPTNLLELELPNSSIHHLWTAS
K
>Cucsa.237440
MTSLSFPPPPPPPYSISLPLPPLRRYDVFLSHRAKDTGCSFTSNLHEALTSQGIVVFIDKEDGGKPLTEK
MKAVDESRSSIVVFTKNYGSLVCMKEIRKIRMCQKLRDQLVLPVFYKIDPGDVRKQEGSFEKYFNEHEVN
PNISIEEVKKWRKSMNKVGNLSGWSEEGTINEVVNHIFNKLRPDLFRYDDKLVGISRRLHEINKLMGIGL
DDVRLIGIWGMGGIGKTTIARIIYKSVSHLFDGCYFLDNVKETLKKEGIASLQQKLLTGALMKRNIDIPN
AEGATLIKRRMSNIKALIILDDVDHLSQLQQLAGGSDWFGSGSRVIVTTREEHLLISHGIKRRYNVEVLK
IEEGIQLFSQKAFGEDHPKKGYFDLCSQVVDYAGGLPLAIEVLGSSLRNKPMEDWIDAVKKLWEVRDKEI
IEKLKISYYMLEKDDREIFLDIACFFKRKSKRQAIEILESFGFPAVFGLDILKEKSLITTPHEKIQMHDL
IQEMGQKIVNEKFPDEPEKRSRLWLREDITRALSHDQGTEAIKGIMMDLDEEGESHLNAKAFFSMTNLRI
LKLNNVHLSEEIEYLSDQLRFLNWHGYPLKTLPSNFNPTNLLELELPNSSIHHLWTASKVHQNNSSN*
>Cucsa.237450
YDVFLSHRAKDTGRSFTSYLHEALTSQGIVVFIDEEDEDNGGKPSMEKTKAVDESRSSIVVFSENYGNLV
CMKEIRKIRMCQKLGDQLVLPVFYKIDPGDVRKQEGSFEKYFNEHEVNPNISIEEVKKWRKSMNKVGNLS
GWHVQDSQLTFSDDSRQLWVSYEPREVYPYRLNKWRNLRVSFLPSCSQTKVILCGARLLYKEDLDEFVDT
IIDSVLGCSINLHEFYDGVFLNGMLSLIRSQKYDPNIEEEEEEEEDEDEALMETKGGNYASTSSRVYRFS
LFLSLSCILIFEQTTKITPKMYDSRSCNNYKNST*
>Cucsa.237470
MLLINYASNACTYLLSIGSLITTKKRDVLHQLNYRDKVLEYKVELLSRESAYSLFSKNAFGGGPSDKDEL
CNEIVEKVGRLPLALKTIGSYLHNKELDVWNETLKRLDGVEQDFCDTVLQKX
>Cucsa.237480
MGKQTNHKLVLAHKTSLVGMENQVEKACNLLDLERSKNILFVGIFGSSGIGKTTIAEVVYNTIVDEFQSG
YFLYLSSKQNSSVPLQHQMLSHLQSKETKIWDEDHGAQLIKHHMIHERNQIQRLVGSPNWFAPGSRVIIT
ARNRDVLHELNYRDQVQEYKVELLSRERAYSLFCENAFGDGGPSDKKDLCSEIVEKVERLPLALRTIGSY
LHNKDLDVWNETWKRLDE
>Cucsa.237500
MSTFDTFISFRGEDTRNTFTGHLYKALVDFGISTFMDDKKLLIGDSLSEDLIGAIEKSGSFIVVLSENYA
SSKWCLRELVKIIGCMVEQKRRVLPVFYHVSPHDVRHQSGCFKKSFCEYEEILQELNDREGDKYTKEVQE
WRSALTKVGELTGVVVTKDSLEAASIDKITEQLSSTLHQQKLVNLDELTELVDIERQLCKMDKLNDLEPN
VVRFIGIIGMGGIGKTTIAEVFYEKVAYKFGKNCFLIVLDGVKEKSQLEQLVGNPNWFGQGSKIIITTRN
RDVLRQPNYKDKMVEYKVEFLDNKSAMTLFCKQAFGSCDQFPSKNFEDFSKEIVERVKGHPQVLRQIGSS
LYDKGIEIWKEQLKSLEEDYNNRIFKTLKISFDDLGKTSQEVFLDFACFFNEKKKESVIEILKSLDYRPH
SEIQLLEDRCLIEVRRDNTIFMPKCIQAMGQQIEREADKRSRIWLPKDAHDVFDEPHRVKDIKGVVLKLE
EKQEEVKLEGKVFEDMRSLKILEIGNVEVSGDFTHLSKQLRLLNWQSYPSQCLPLRFESRYLFQLLLPLS
QTRQLWNGQKGFEKLKVINVSRSKNLRETPNFTKVPNLESLDLSYCPRLWKIDSSISRLNRLTLLDVSYC
INLESLPFSRSCKSLARINYAGSGLEERGIYTYLSLW*
>Cucsa.237510
MAGSSSHPSQMAFDAFLSFNRDEEDDGYRRFIKDLYETLSEWGIKMFMDEEVNLSDNIVKAIEGSITSMV
VLSEGYASSKWCLRELVKIIDQKKKTKHQVLPLFYGGRVAPPPPPRPLFKQWEGRSLRSLSRNRETDAYS
EVGSMTSRQVKFRYQHAFEKFINSEAKKDYLKEVDKWWLSVLEVSDLPGVNIPQRIX
>Cucsa.237520
MCRPPYWCWDDSWMFFDVGYTKFKIQSIANSIGDHLLRLKLQAKEENLFEMPLRLRTMKMLLGLGSNDVR
FIGIVGMSGIGKTTLAEMTYLRIFKPFVSALRKPYFLHFVGRSIVSLQQQLLDQLAFLKPIDIQVLDENH
GVELIMQHLSSLKNVLIVFDGITERSQLEMLAGSPDWFGAGSRIIITTTNKNIFHHPNFKDKVQEYNVEL
LSHEAAFSLFCKLAFGDHPHTQNMDDLCNEMIEKVGRLPLALEKIAFSLYGQNIDVWEHTLKNFHQVVYD
NIFSDVLKSSYEGLEAESQQIFLDLACFLNGEKVDRVIQILQGFGYTSPQTNLQLLVDRCLIDILDGHIQ
MHILILCMGQEIVHRELGNCQQTRIWLRDDARRLFHENNELKYIRGIVMDLEEEEELVLKAKAFADMSEL
RILRINNVQLSEDIECLSNKLTLLNWPGYPSKYLPSTFQPPSLLELHLPGSNVERLWNGTQNFKNLKEID
ASDSKFLVETPNFSEAPKLRRLILRNCGRLNKVHSSINSLHRLILLDMEGCVSFRSFSFPVTCKSLKTLV
LSNCGLEFFPEFGCVMGYLTELHIDGTSINKLSPSITNLLGLVLLNLRNCIRLSSLPTEICRLSSLKTLI
LNGCKNLDKIPPCLRYVKHLEELDIGGTSISTIPFLENLRILNCERLKSNIWHSLAGLAAQYLRSLNDLN
LSDCNLVDEDIPNDLELFSSLEILDLSSNHFERLSESIKQLINLKVLYLNDCNKLKQVPKLPKSIKYVGG
EKSLGX
>Cucsa.237530
MGKQTDNKLVLSHKTSLVGMENQVKKVCNLLDLERSKDILFVGIFGSSGIGKTTIAEVVYNTIIDEFQSG
CFLYLSSKQNSLVPLQHQILSHLLSKETKIWDEDHGAQLIKHHMSNRKVVIVLDGVDERNQIEKLVGSPN
WFAPGSRVIITATNRDVLHQLNYRDQVQEYKVELLSRESAYSLFCKNAFGDGPSDKNDLCSEIVEKVGRL
PLALRTIGSYLHNKDLDVWNETLKRLDEEEQNYFDTILKRN
>Cucsa.237540
MQSSSSSSLDRPKMNYDVFISFRGRDVRHTFAGYLYDALNRLGIKAFLDNKRFLIGDDLHDLFKIIDESR
SAIVVLSEDYASAKWCLRELTKIMDSMGTSMERVLPVFYHIDPSIVKDQSGTFKTSFDEHEANVLKEIDN
QEKEKRLKELQNWKSALKKIGNHTGVVITKNSSEVDIVNKIASQIFDAWRPKLEALNKNLVGMTSRLLHM
NMHLGLGLDDVRFVAIVGMGGIGKTTIAQVVFDCILSKFEDCCFLTLPGGDSKQSLVSLQREMLSQIFHK
EDFRIWHENHGVEMIKNRLSGRKVLIVLDGIEERRQLEMLAGSIEWFGPGSRIIITTRNKGLLCHPNYDE
MKVYNVEELDHDSALQLFLKHAFGSNHQNNDSFMDLSNEIVEKAKRLPLALRVIGSSLYGKDITVWRETL
KRLIKVDERNFFDVLKISYDGLGVESQQVFLDITCFFNGKNEDRVIEILESFGYSPNSEVQLLMQRCLIE
VSHKKILVHDLILEMGREIVRKESLTQAEKQSRIWLHEDLYCRFAEKHDLMHIQGIVLSLAKEMEESIEL
DAESFSEMTKLRILEISNVELDEDIEYLSPLLRIINWLGYPSKSLPPTFQSRYLFELLLPHSHLLRIWDG
KKRFPKLKLIDVSNSEHLRVTPDFSGVPNLERLVLCNCVRLCEIHPSINSLNKLILLDLEGCGDLKHFPA
NIRCKNLQTLKLSGTGLEIFPEIGHMEHLTHLHLDGSNITHFHPSIGYLTGLVFLDLSSCLGLSSLPCEI
GNLKSLKTLLLKYCKKLDKIPPSLANAESLETLSISETSITHVPPSIIHCLKNLKTLDCEGLSHGIWKSL
LPQFNINQTITTGLGCLKALNLMGCKLMDEDIPEDLHCFSSLETLDLSYNNFTTLPDSLSHLKKLKTLNL
NCCTELKDLPKLPESLQYERFRSKFDLLLHGDKIPKFFSNQSKGNMTEIKLPQYLEKFRESIGVAVCALV
VVDKKRRKLNEIIPERERYTKVVDLICKFKVDSYQIMPEHCHFTSQQKLLSEYASQFLWLSYIPLHGFNI
NWHYCTQFEIALETSCDELFGVKNCGLHLIHKHERMMIDKMVMESTVPSSTSHKGKEPQIH*
>Cucsa.237560
MASSTPKELSSFSSSPRFIFDVFLSFRGVDTRKNVTNRLYEALRRQGIIVFRDDDELERGKTIANTLTNS
INQSRCTIVILSKRYADSKWCLRELVEIVKCKNTFKQLVLVVFYKIKPSDVNSPTGIFEKFFVDFENDVK
ENFEEVQDWRKAMEVVGGLPPWPVNEQTETEKVQKIVKHACDLLRPDLLSHDENLVGMNLRLKKMNMLMG
IGLDDKRFIGIWGMGGIGKTTIAKAVFKSVAREFHGSCILENVKKTLKNVGGLVSLQEKLLSDTLMRGKV
QIKDGDGVEMIKKNLGNQKVFVVLDGVDHFSQVKDLAGGEEWFGCGSRIIITTRDEGLLLSLGVDIRYNV
ESFDDEEALQLFCHEAFGVKFPKKGYLDLCMPFIEYAEGLPLAIKALGHSLHNRLFKSWEGAIRKLNNSL
NRQVYENLKISYDALGKEERRIFLYIACFLKGQNKDQVIDTFVSFEIDAADGLLTRKNAADVLCIKETAA
DALKKLQEKSLITMLYDKIEMHNLHQKLGQEIFHEESSRKGSRLWHREDMNHALRHKQGVEAIETIVLDS
KEHGESHLNAKFFSAMTGLKVLRVHNVFLSGVLEYLSNKLRLLSWHGYPFRNLPSDFKPSELLELNLQNS
CIENIWRETEKLDKLKVINLSNSKFLLKTPDLSTVPNLERLVLNGCTRLQELHQSVGTLKHLIFLDLKDC
KSLKSICSNISLESLKILILSGCSRLENFPEIVGNMKLVKELHLDGTAIRKLHVSIGKLTSLVLLDLRYC
KNLRTLPNAIGCLTSIEHLALGGCSKLDKIPDSLGNISCLKKLDVSGTSISHIPFTLRLLKNLEVLNCEG
LSRKLCYSLFLLWSTPRNNNSHSFGLWLITCLTNFSSVKVLNFSDCKLVDGDIPDDLSCLSSLHFLDLSR
NLFTNLPHSLSQLINLRCLVLDNCSRLRSLPKFPVSLLYVLARDCVSLKEHYNYNKEDRGPMSQAEVRVL
SYPSSAKDQNSKISQLMISSMCTACENGG*
>Cla012424
MEVGSSTPLNYSSTTYYEYDVFINFRGEDTRNTIVGHLYEKLHKLGLITFMDDKVLSIGEDLNLKLVEAI
EKSKFYIIVLSENYASSKWCLRELAKIIECTCGITNRIFPVFYHVDPSDVRHQSGSFKQCFDHHQQTALK
FTGRQKEKYLKEIQNWRDCLTRVSSLIGEVVTKHSPEVEKLKRIGKQIFMRCKVVCSEECSNLFEIDVGL
AEMNKLLDLEMNNNDVRFVGIVGMCSIGKTTLAEVVYDNILFQFLENSCFLRIDDDKKDSVLFLKRQLLC
TLVRESGIEFFDEKDGVELIKRGLRGRKVLIVLDGVDNKTQLQKLAGSPDWFGPKSRVIITTRNKDMLRQ
PNYGNKIKEYNVELVTYENAFLLFCKYALGDNYGHCDENLKVVCNEIVKNIGGLPLALKEFALFLHGKGK
RDMGRIVGKPEESSQQTFIKHIKVMFGWIKGRKSTSFS
>Cla012425
MQSSSSSSLDRPKMNYDVFISFRGRDVRHTFAGYLYDALNRLGIKAFLDDKRFLIGDDLHSLFQIIHESR
SAIVVLSEDYASAKWCLRELTKIMDFMGTTMDRVLPVFYHIDPSIVKDQSGTFKTSFDEHEANALKEIDN
QEKEKRLKELQNWKNAMKKIGNHTGVVITKNSSEVEIVKRIANQIFDVWRPRLEALNKNLVGMTSRLLHM
NMHLGLGLDDVRFVAIVGMGGIGKTTIAQVVFDCILSKFDDCCFLTLAGGDSKQSLVSLQREMLSQIFHK
EDFRIWHENHGVEMIKNRLSGRKVLLVLDGVEERRQLEMLAGSTEWFGPGSRVIITTRNKGLFNHPNYVE
MKEYNVEELDHDSALQLFLKHAFGSNHQNNDSFMDLSNEIVEKAKRLPLALRVVGSSLYGQEIGIWRETL
ERLIKVEVESFL
>Cla012427
MASSSTKELAASSSSSSSSPPLPRYTFDVFLSFRGEDTRKNITNHLYEALRRQGIVVFRDDDELERGKTI
AKTLIKAIKESRCTIVILSERYADSKWCLRELAKIVDCKNTLGQIVLVVFYKINPSDVISPTGIFEKFFI
IHENDVNENFEEVQSWRNAMRVVGGLPPWLVNEETETEKVQNIVKHAFNLLRPDLLSNDENLVGMNLRLS
RMNMLLGIGLDDKRFIGIWGMGGIGKTTIAKAVFKSVAREFHGSCFLENVRKTFKDGGLLSLQEKLLSDT
LMKGKVHIKDGNGAAMIKKNLGNQKVLVILDDVDHFSPVKELAGGEEWFGCGSRIIITTRDEGLLLSLGV
DIRYNVESFSDEEALQLFCHEAFGVKFPEKGYLDLCMQFIEYAGGLPSAIKALGYSLHGRLVPSWEDAIK
KLNVSLNREVYENLKISYDSLEMQERRFFLDIACFLKGQSKDQVIDTFESFEIDAADGLLTKRNAADGLL
PKKNAADVLKILQEKSLITMPNNKIQMHNLLQKLGQEIFRGESLGKCSRLWHRKDMDHALRHKQGVEAIE
TIVLDSNEHGESHLNAKFFSAMTGLKVLRVHNVFLSGNLEYLSNKLRLLSWHGYPFRNLPSDFQPSELLE
LNLQNSCIGNLWRETKKFDKLKIINLSNSEFLLKTPDLSMVPNLEKLVLNGCIRLQELHPSVGTLKHLIL
LNLKDCKSLKTICFNICLEALEILILSGCSRLEKFPEIVENMKLVTELHLDGTAIRELHDSIGKLTGLVL
LDLRNCKNLLTLPNVIGCLTSIEHLALGGCSKLVEIPDSLGNISCLKKLDVSGTSISHLPLSLRLLMNLE
VLNCEGLSRKLCHSLFPFWSTPRNNNSHSFGLRLITCLSNFCSVKVLIFSDCKLVDGDIPNNLSCLSSLQ
FLDLSSNLFTYLPNSLCQLINLKCLVLDNCSRLRSLPKLPLSLRYVLARDCVSLKEHYNQEDQRPISETE
VMVLSYPTSAEHQNSRTTRLMMSSMCTAWENGG
>Cla012428
MQSSSSSLDRPKMNYDVFISFRGRDVRHTFAGYLYDALNRLGIKAFLDDKRFLIGDDLHSLFQIIHESRS
AIVVLSEDYASAKWCLRELTKIMDFMGTTMDRVLPVFYHIDPSIVKDQSGTFKTSFDEHEANALKEIDNQ
EKEKRLKELQNWKNAMKKIGNHTGVVITKNSSEVEIVKRIANQIFDVWRPRLEALNKNLVGMTSRLLHMN
MHLGLGLDDVRFVAIVGMGGIGKTTIAQVVFDCILSKFDDCCFLTLAGGDSKQSLVSLQREMLSQIFHKE
DFRIWHENHGVEMIKNRLSGRKVLLVLDGVEERRQLEMLAGSTEWFGPGSRVIITTRNKGLFNHPNYVEM
KEYNVEELDHDSALQLFLKHAFGSNHQNNDSFMDLSNEIVEKAKRLPLALRVVGSSLYGQEIGIWRETLE
RLIKVDETSFFDVLKISYDGLGVESQQVFLDITCFFNGKSEDRVVEILESFGYRPKSEIQLLMQRCLIEV
SHKKILVHDLILEMGREIVRKESLTQPEKHSRIWLHEDLYCKFAEKHDLMHIQGIVLSLGKEMEESIELD
AESFSEMTKLRILEINNVELFEDIEYLSPLLRIINWLGYPSKCLPSTFQSRYLFELLLPHSHILRLWDGK
KRFPKLKVIDVSNSEHFSVTPDFSGVPNLERLVLSNCVRLCEIHPSINSLNKLILLDLEGCGDLKHFPPN
IRCKNLQTLKLSGTGLQTSPEIGGNMEHLTHLHLDGSNITQLHPSIGHLTGIALLDLSSCLGLSSLPCEI
GNLKSLKTLLLKCCRKLDQIPPSLANAESLETLSIGETSITHLPSSIIHCLKNLETLECEGLSHGIWKSL
LPQFNIHHPISIGLGCLKTLNLMDCKLMDEDIPEDLHCFSSLETLDLSYNNFTTLPDSLSHLNKLKTLNL
NYCTELKDLPKLPESLQYVGGIDCRSISEQFYNKVLLIPSSSGHQLYLNFIIRSKDTNVEIVMNNFQHSM
FTRRSFELNIIEEKPSTIIHEDVDLLEWFDQINEGNWINIRYGQEFSISKPLNIMFEDVDLSNVCGVFLS
TNIEFQQNLDHPALGRFSVSFEIDGKCSGGTMKYEMSQFKATRFFWVAYIPIWMFKDHSLVVQRCCSMKA
TISYCWDHIDASKVKIKACGVSSLLAWPNVSEYLAKLFTKRYDSKRNFHTMIRQHNDHNSECRCDELEVA
KDDFSSSTFVSDHSTFLLRKNLRAILGIMFEEKKRYYMKYFFPQTKFFGWFKNQNKKDKVAVKIPVNMDK
DKKWMGLAMFVVVSISEKASCHCFEYEIQTKEKIISTQRHSIPTEVVEYSNRILFTVFEPRYNWYPYDEL
KSSSSNHVYINFNTNGERMGVELCGARLVYQQNVEGLIHTIVNCIVGSGDELYEYYNQQIVEYHLKMINS
HWYKISFPQNNSVKNQTSTTASTCIESSLSVEHLLHGSFPHPFFHKSIQI
>Cla012430
MEGRASITSISSPPYSLSFPLPLPPLRNYDVFLSHRAKDTGRGFAADLHEALESEGIVVYRDEVEVDEED
GGKALGEKMKAVEESRSSIVVLSENYGNLVCMKEVEKIVMCMESMDQLVLPIFYKIDPANVRKQLGNFEN
HFNEHEANPGIHIQQLQSWRYSMNQLGHLSGWHLQHSQSEAETIKEIVKHIFNKLRPDLFRYDDKLVGIS
HRLHQVNMLLGIGLDDVRFVGIWGMGGIGKTTLARIIYKSVSHLFEGCYFLDNVKEALKNEGLASLQEKL
LTGALMKRNIEIPNVDGATLIKRRISNLKALIILDDVNHLSQLQKLAGSFDWFGSGSRVIVTTRDEHLLI
SHGIERRYNVEGLNIEEAIKLFSQKAFGEENPKEGYFDLSSQVVDYAGGLPLAIEVLDPLYVINQWSNGK
MQWKS
>Cla012431
MEGRASITSISSPPYSLSFPLPLPPLRNYDVFLSHRAKDTGRGFAADLHEALESEGIVVYRDEVEVDEED
GGKALGEKMKAVEESRSSIVVLSENYGNLVCMKEVEKIVMCMESMDQLVLPIFYKIDPANVRKQLGNFEN
HFNEHEANPGIHIQQLQSWRYSMNQLGHLSGWHLQHSQSQEGVIKEIVKHIFNKLRPDLFRYDDKLVGIT
SRLHQVNRLLGIGLDDVRFVGIWGMGGIGKTTLARIIYRSVSHLFEGCYFLDNVKESLKNEALASLQEKL
LTGALMKRNIEIPNADGATLIKRRISSIKALIVLDDVNHLSQLQELAGGYDWFGPGSRVIITTRDEHLLV
SHGIERRYKVEGLNVEEALQLFSQKAFGTNYPKKGYFDLSIQVVEYGGDLPLAIEVLGSSLRDKSMDVWE
NAVDKLKEVRDKKIFEILRISYDLLDEPEQEIFLDLACFFKKKSKQQAIEVLQSFGFQAIIGLEILEEKS
LITTPHQKIQMHDLIQEMGQEIVRRMFPNNPEKRSRLWLRKDVNLALSHDQGTEAIKGIVMDLSEEGESQ
LNAKAFSAMTNLKMLKINNVYLSGDLEYLSDQLRFLNWHGYPLKCLPPNFNPESILELELPNSCIEHLWE
GSKRFDKLKAINLSDSQFISTTPDFSGVPNLERLNFRGCARLNKLHQSLGTLKHLILLDLKNCKCLRGIP
FNISLESLVILTLSGCSRLKNFPKIVGNMKNLIELHLDGTSIQELHPSIGQLTGLILLNLENCTNLLKLP
DNIGSLISLKTLTLHGCSKLDRIPESLGTIVCLEKLDVTGTCINQAPLSLQLLTNLEILDCQGLSRKFIH
SLFPSWNYSSHYSSQGLKLTYCFSSFSSMRKLNLSDCNLMDGDIPNNLQSLPSVQILDLSGNNFTCLPKS
LGQLVSLRTLLLVNCKRLQELPKLPLSVRNVEARDCVSLKEYYNQEKQMPSSSTGMAVISCPITNEEKDF
KIDRVNLSSIHLRTMVQRYIEVLTWQQEEYFFTIPYTQLISCFDQRKLGSSITVHCHDEDTCEISEDNER
IGIALSAFFQVLQNSQSVGLSETFCNFIIKLETDDCPLKSPLRFDRNEDKLRPPQGLLVFYIPFRMISYW
LNQACCVDISIIPTNPMVKVKACGVSLLFQNNGGMFIGKIMKGLFGSPDFVHKFMVDHILNRQNHVDVSS
LVEGGANARSYWLNALHRTVGTLPKLRPSIQSNDVEGCSNSNVVNEAVSFENDSTKMMLKRNLESVLRRT
FQELKLNGEYYIFPRGEISKRWFNLQVKKGSVTIEVPPNLHKNKKWMGLTLFALFGCDNKSNIAQSFKYQ
LECDKYHLGRPSVIRLHDGAFNDSHQLWVSYEPRAVYPYSLNKWRHIRVSFVPNCTQTKVLLCGARLLYK
QDLDEFVQAIIDTVLGCSLNLHEFYNGVFLKGMLSLITSQKYDPNMEEEEEDEDEDEVETRGGNYASTSS
TSLVPTTGSLDPSNDYYFELKECLHVFFQRSLQVLSQSLSSILIFGQIAKITLKV
>Cla012433
MLLGIGLDDVRFVGIWGMGGIGKTTLARIIYKSVSHLFEGCYFLDNVKEALKNEGLASLQEKLLTGALMK
RNIEIPNVDGATLIKRRISNLKALIILDDVNHLSQLQKLAGSFDWFGSGSRVIVTTRDEHLLISHGIERR
YNVEGLNIEEAIKLFSQKAFGEENPKEGYFDLSSQVVDYAGGLPLAIEVLGSSLRNKPMEQWKNAVEKLK
EVRDKEILEKLKISYYMLDESEQKIFLDIACFFKRKSKRQAIEILQSFEFPAVLGLEILEEKSLITTPHE
KIQMHDLIQEMGQEIVRQNFPNEPEKRSRLWLREDINLALTRDQGTEDIEGIVMDLDEEGESHLNAKSFS
AMTKLRVLKVNNVYLSEELEYLSDQLRFLNWHGYPSKSLPSNFNPTNLLELELPSSSIHHLWTASKSLER
LKVINLSDSQFLSKTPDFSGVPNLERLVLSGCVGLHQLHHSLGNLKHLIQLDLKDCKKLTNIPFNISLQS
LNILVLSGCSNLTHFPKISGNMNHLLELHLDETSIKVLHPSIGHLTALVLLNLKNCSNLLKLPSNIGCLT
SLKNLNLHGCSKLDSLPESLGNISCLEKLDITGTCVNQAPMSLQLLTKLEVLNCQGLSRKFLHSLFPTWN
FTKKFSHSQGLKVTNWFNFGCSLRVLNLSDCNLWDGDLPNDLRSLASLQSLDLSQNHFTKLPESISHLVN
LRDLFLVECFHLLCLPKLPLSVREVEARDCVSLEEYYNQEKHIPSSEMGITFIRCPISTEPTQSYKIDNL
GLSAIHLRTMTQRYIEDALMKKDMDSQSQPIVLQITYLKKIQGLELL
>Cla012434
MLLSSSSSSSSSSQTSKWKYDVFLSFRGEDTRGGFTDHLYKALIQKGIFTFRDEDEIEEGTDISSDLLAA
IEASRFAVVVVSENYASSRWCLEELVKIFECEERDGMAVLPVFYKVDPSHVRKQSGSFGEAFLKHEFRFG
KDDDKVRKWRMLLTKLANLKAWLSQSWSHESEIIEEITTTIWKRIKPSLRVIKEDQLVGINSKLNKLSSL
LNTNSDDDDVICVGIHGMGGIGKTTIARVCYERICDEFEAHCFLSDVRENFETSGLPYLQTKLLSRMFSF
KNNHIWDVEEGIAMINKATFGKKTLVVLDDVNCSDQIMGLIPNKKSFGNGSIIIITTRNADLLSNEFGVK
RIFEMEELQYEEALELLNLRAFMKTCPKEGYLEHSKKIVKHVGGHPLALKLLGSSLRNKDLSVWNDVIEE
VEGGGNIHDKIFKCLKVSYDGLDEWEKEIFLDVACFFKGKRREVVEEILNGCGFYAKRRVELLIQKSLLT
LSYDNKLQMHDLLQEMGRKIVRHKHVRDRLWCLKDIKSAVPEALVQTIFFKSSTRNMVEFPILFSRMHQL
RLLNFHNVRLKNKLEYCIPSELRYLKWKGYPLEFLPFNSSEEYKLIQLHMCHSNLKQFWQGEKHLEELKY
IKLNHSQKLSKTPNFARIPNLKRLELEGCTRLVNIHPSIFTAEKLIFLSLKDCINLTNLPSHINIKVLEV
LILSGCSKVKKIPEFSGNTNRLLQLHLDGTSISNLPSSIASLNHLTELSLNNCKKLINISNTMDKMTSLR
SLDLSGCSKLGNRKRKADDVELMELDVRGTAKRRRDDDDNNILKKMFFWLCKAPASGIFGIPSLAGLYSL
TRLNLRDCKLEEIPQGIECLVSLVELNLSGNNFSHLPTSISRLHNLRRLNINQCKKLVHFPELPPRILRL
MSKDCISLKDFLDISKIDHSYFMREVNLLNCDQLADNKGLHRLIISWMQRMFFRKGTFNIMIPGSEIPDW
FTTTKMGSSVCIEWDPNAPNANMIRFALCVVCGLSNENDIVNVPSFAIIASVTGKDRNDTNLNNGDLMVS
GFTVSGMKKLDHIWMFVLTRTKSLVRKISKCKEIEFRFLVQANYSEAVTPNVKLKKCGVSLINMEEEKEA
MKRYASYIILKNKMKSLSKY
>Cla012439
MAASSSTMHKWNYDVFLSFRGEDTRGGFTDHLYQALTRKGISTFRDQNEIKEGSEISLDLSTAIEESRFA
IVVVSENYASSRWCLEELVKVFECRDQFGVAVFPIIFYKVNPSLVGNQRGSFGEAFLEHEARFGKDDFKV
HKWREVLTNIANLKAWLSTDCSESHDDVIFIGIHGMGGIGKTTIATVLYEQIRDEFEAHCFLSNIRDTFE
THNLPYLQSKLLTRMFSNKNNDIHDAQEGIALITKAISQKKSLLVLDDVDQLEQITGLIPMMKKCCFGYG
SQVIITTRNADLMSIFEEKRLFKMGELEYKEALELLSLNAFMEKCPKECYLEHSKSIVKLVGGHPLALKV
LGTFFRNKDLSVWNCVMQELQEGGNIIIHEQIFRCLKVSYDGLDEKEKVIFLDVACFFKGKTRHAVEEIL
DGCGVYAKRRVQLLIQKSLITISHDNKLQVHDLLQEMGWRIVRQKPVQDRFWCHRDIKNMDTKAPIQSII
LKSRNVVEIPPILFSRMHQLRLLNFHNVRLKKHLEYCIIPSELRYLKWKGCPLELLPFSSSEEYELIELH
MCHSNLKQFWHGEKHLGKLKYIKLNHSKRLLKTPDFTQVPYLERLEMEGCTSIVNIDPSIFVAKRLIFLS
LKDCINLTKLPSPITIEVLEVLILSGCLKIKKLPEFTGNTSRLLQLHLDNTSISCLPSSITTLTRLTMLS
LKNCKRLFHIPTTIKWLVSLSHFGRPSKLENRKRKLDDVECLEELDAKKRRDSNNNDNEEGGCNIKTGVV
LVMQCFGKQCFWDFVGVSSRLSYQTRSEGLQPKIYPKRNRVLGVVKRTKSFW
